# Supplementary material for: Longitudinal Follow-Up of microRNA Expression During Hepatitis E Virus Infection in Immunocompromised Hosts
Source: Biomolecules. 2026 May 28;16(6):799. doi: 10.3390/biom16060799 (PMC13297404; doi:10.3390/biom16060799)
Supplement: Supplementary file 1 [file biomolecules-16-00799-s001.zip]

Archive with 1 entries (1 files):
- biomolecules-4260198-supplementary.pdf
